# Supplementary material for: Lactiplantibacillus plantarum LZU-J-Q21 enhanced the functional metabolic profile and bioactivity of Cistanche deserticola
Source: Food Chem X. 2024 Oct 30;24:101941. doi: 10.1016/j.fochx.2024.101941 (PMC11577131; doi:10.1016/j.fochx.2024.101941)
Supplement: Supplementary file 2 — Supplementary material 2 [file mmc2.xlsx]

## Sheet: Table S1
Table S1 Mobile phase elution procedure
	Positive ion mode		Negative ion mode
Time (min)	mobile phase A2(%)	mobile phase B2(%)	mobile phase A3(%)	mobile phase B3(%)
0~1	92	8	92	8
1~8	92~2	8~98	92~2	8~98
8~10	2	98	2	98
10~10.1	2~92	98~8	2~92	98~8
10.1~12	92	8	92	8
A2: 0.1% formic acid-water; B2: 0.1% formic acid in acetonitrile
A3: 5 mM ammonium formate in water; B3: acetonitrile

## Sheet: Table S2
Table S2 Blood lactate content at different time points
group	c(t -10 min)/(mmol·L-1)	c(t 0 min)/(mmol·L-1)	c(t 20 min)/(mmol·L-1)	area under the curve of blood lactate acid
C	6.37±0.46	9.99±0.58	8.96±0.88	271.29±16.17
N	6.27±0.86	9.16±1.06	8.46±0.75	253.44±19.38
L	6.11±0.82	8.95±1.09	7.15±0.73	236.24±24.84 *
M	6.05±0.77	8.71±0.88	6.19±0.33	222.75±17.25 ** #
H	5.96±1.04	8.30±0.81	6.29±0.70	217.18±22.46 *** #
t -10 min (before swimming), t 0 min (immediately after swimming), t 20 min (20 minutes after swimming).
Data are represented in mean ± standard deviation (n = 8).
*P < 0.05, **P < 0.01, ***P < 0.001 compared with C group, #P < 0.05, ##P < 0.01, ###P < 0.001 compared with the N group.

## Sheet: Table S3
Table S3 The normalized contents of selected metabolites associated with metabolite changes
Name	FCD(Mean ± RSD)	NFCD (Mean ± RSD)	Rate of change	VIP
Adenosine	6160543536.11 ± 4.39	3870074826.09 ± 3.39	+ 59.18%	1.46
Isoferulic acid	3993798.03 ± 5.56	2435018.69 ± 3.68	+ 64.02%	1.47
Sucrose	7164676.53 ± 4.13	4355839.07 ± 4.64	+ 64.48%	1.46
Beta-D-Glucose	13934080.27 ± 4.87	7062029.72 ± 4.87	+ 97.31%	1.45
2,4-dimethyl benzaldehyde	48.10 ± 4.45	506.60 ± 3.58	- 90.51%	1.77
Data are represented in mean ± relative standard deviation (n = 6)
